# Supplementary material for: Exploring the Genetic and Functional Diversity of Porphyromonas gingivalis Survival Factor RagAB
Source: Int J Mol Sci. 2025 Jan 26;26(3):1073. doi: 10.3390/ijms26031073 (PMC11817032; doi:10.3390/ijms26031073)
Supplement: Supplementary file 1 [file ijms-26-01073-s001.zip]

Archive with 2 entries (2 files):
- Supplementary Figures and Tables final.pdf
- WP-strain numbers translation final.xlsx
