# Supplementary material for: Exploring the Genetic and Functional Diversity of Porphyromonas gingivalis Survival Factor RagAB
Source: Int J Mol Sci. 2025 Jan 26;26(3):1073. doi: 10.3390/ijms26031073 (PMC11817032; doi:10.3390/ijms26031073)
Supplement: Supplementary file 1 [file ijms-26-01073-s001.zip › WP-strain numbers translation final.xlsx]

## Sheet: Tabelle1
WP_/strain numbers translation:
W83-RagA1:	protein blast					W83-RagB1	protein blast
WP_Nr./protein	name	organism	strain/sample name (identical proteins)	Isolation origin + year		WP_Nr,/protein	name	organism	strain/sample name (identical proteins)	isolation origin + year
OWR75695.1	collagen-binding protein	P. gingivalis	SJD4	China, 2009		WP_005874723.1	RagB/SusD family nutrient uptake OMP	P. gingivalis	W83
GAP81605.1	TonB-dependent receptor RagA	P. gingivalis	Ando	Japan, 1985					W50
WP_005874718.1	TonB-dependent receptor	P. gingivalis	W83						Ando	Japan, 1985
			W50						A7436	Atlanta, USA, 1985
			W50/BE1	UK, 2022					KCOM3131	Gwangju, Korea, 2017
			W50/BR1	UK, 2022					KCOM2789	Gwangju, Korea, 2013
			NBRC115148	Yokohama, Japan, 2024					KCOM2801	Gwangju, Korea, 2013
			KCOM 2802	Gwangju, Korea, 2013					ATCC 49417	Quebec, Canada, 1987
			KCOM 3131	Gwangju, Korea, 2017					84_3	Khartoum, Sudan, 1994
			15_9	Bucharest, Romania, 1996					15_9	Bucharest, Romania, 1996
			222	Japan, 2012					SJD4	China, 2009
WP_054191321.1	TonB-dependent receptor	P. gingivalis	Ando	Japan, 1985					WW5127	London, UK, 2017
			SJD4	China, 2009					WW2931	London, UK, 2017
			WW2931	London, UK, 2017					W50/BE1	UK, 2022
CAA10226.1	receptor antigen (RagA)	P. gingivalis	W50						W50/BR1	UK, 2022
WP_125026787.1	TonB-dependent receptor	P. gingivalis	381OKJP	Okayama, Japan		WP_234231842.1	RagB/SusD family nutrient uptake OMP	P. gingivalis	222	Japan, 2012
WP_077083723.1	TonB-dependent receptor	P. gingivalis	KCOM 2801	Gwangju, Koera, 2013		WP_099777563.1	RagB/SusD family nutrient uptake OMP	P. gingivalis	NBRC115148	Yokohama, Japan, 2024
			ATCC 49417	Quebec, Canada, 1987					KCOM2802	Gwangju, Korea, 2013
			84_3	Khartoum, Sudan, 1994		WP_125026786.1	RagB/SusD family nutrient uptake OMP	P. gingivalis	381OKJP	Okayama, Japan
			WW5127	London, UK, 2017		WP_039418388.1	RagB/SusD family nutrient uptake OMP	P. sp.	COT-052 OH4946 (dog)	Leicestershire, UK, 2012
WP_099841224.1	TonB-dependent receptor	P. gingivalis	KCOM2798	Gwangju, Korea, 2013				P. gulae	COT-052 OH3856 (dog)	Leicestershire, UK, 2012
WP_052912074.1	TonB-dependent receptor	P. gingivalis	A7436	Atlanta, USA, 1985		6SLI_A	Chain A, Lipoprotein RagB	P. gingivalis	W83
			A7436-C			6SM3_A	Chain A, Lipoprotein RagB	P. gingivalis	W83
WP_039418408.1	MULTISPECIES: TonB-dependent receptor	Porphyromonas sp.	COT-052 OH4946 (dog)	Leicestershire, UK, 2012		5CX8_A	Chain A, Lipoprotein RagB	P. gingivalis	W83
		P. gulae	COT-052 OH3856 (dog)	Leicestershire, UK, 2012
6SLI_B	Chain B, RagA protein	P. gingivalis	W83
6SML_B	Chain B, RagA protein	P. gingivalis	W83
6SM3_B	Chain B, RagA protein	P. gingivalis	W83
11A-RagA2						11A-RagB2
WP_306171351.1	TonB-dependent receptor	P. gingivalis	11A	Bucharest, Romania, 1996		WP_052720453.1	RagB/SusD family nutrient uptake OMP	P. gulae	COT-052_OH2199 (dog)	Leicestershire, UK, 2012
SJL25370.1	TonB-dependent receptor RagA	P. gingivalis	11A	Bucharest, Romania, 1996		KKC50182.1	hypothetical protein	P. gulae	COT-052_OH2199 (dog)	Leicestershire, UK, 2012
WP_306171297.1	TonB-dependent receptor	P. gingivalis	LyEC01	Luoyang, China, 2021		AAX47724.1	RagB2	P. gingivalis	A011/9
			7BTORR	Boston, USA, 1995		WP_052102835.1	RagB/SusD family nutrient uptake OMP	P. gulae	COT-052 OH3439	Leicestershire, UK, 2012
			F0568	USA, 1983		WP_043894657.1	RagB/SusD family nutrient uptake OMP	P. gingivalis	NBRC115151	Yokohama, Japan, 2024
WP_021662052.1	TonB-dependent receptor	P. gingivalis	WW3102	London, UK, 2017					11A	Bucharest, Romania, 1996
WP_043894263.1	TonB-dependent receptor	P. gingivalis	AFR5B1	Khartoum, Sudan, 1994					JKG9	Japan, 2012
			B158	Japan, 2012					B158	Japan, 2012
			1439	Japan, 2012					TV14	Japan, 2012
			TV14	Japan, 2012		KGN84138.1	hypothetical protein HR15_11275	P. gulae	COT-052 OH3439 (dog)	Leicestershire, UK, 2012
			Kyudai-3	Japan, 2012		WP_021677126.1	RagB/SusD family nutrient uptake OMP	P. gingivalis	F0185	2013
			D83T3	Japan, 2012		WP_021662053.1	RagB/SusD family nutrient uptake OMP	P. gingivalis	HG1691old
			1436	Japan, 2012					LyEC01	Luoyang, China, 2021
			F0570	USA, 1984					LyEC02	Luoyang, China, 2021
			W4087	2013					7BTORR	Boston, USA, 1995
			WW5019	London, UK, 2017					AFR5B1	Khartoum, Sudan, 1994
			WW2952	London, UK, 2017					B42	Japan, 2012
			WW2885	London, UK, 2017					1439	Japan, 2012
			WW2842	London, UK, 2017					Kyudai-3	Japan, 2012
			WW1096	London, UK, 2017					D83T3	Japan, 2012
			CP3	Santiago, Chile, 2012					1436	Japan, 2012
WP_271912908.1	TonB-dependent receptor	P. gingivalis	HG1691old						F0568	USA, 1983
WP_061156601.1	TonB-dependent receptor	P. gingivalis	MP4-504	Seattle, USA, 1991					W4087	2013
			WW3040	London, UK, 2017					MP4-504	Seatlle, USA, 1991
WP_097561170.1	TonB-dependent receptor	P. gingivalis	WW2903	London, UK, 2017					WW5019	London, UK, 2017
WP_234251805.1	TonB-dependent receptor	P. gingivalis	JKG9	Japan, 2012					WW3102	London, UK, 2017
WP_234222502.1	TonB-dependent receptor	P. gingivalis	B42	Japan, 2012					WW3040	London, UK, 2017
GAA5578371.1									WW2952	London, UK, 2017
ERJ84380.1	TonB-dependent receptor plug domain protein	P. gingivalis	F0185	2013					WW2903	London, UK, 2017
GAA5581257.1									WW2885	London, UK, 2017
WP_285135425.1									WW2842	London, UK, 2017
WP_043894833.1	TonB-dependent receptor	P. gingivalis	F0185	2013					CP3	Santiago, Chile, 2012
KGN84139.1	collagen-binding protein	P. gulae	COT-052_OH3439 (dog)	Leicestershire, UK, 2012		WP_097652240.1	RagB/SusD family nutrient uptake OMP	P. gingivalis	WW2096	London, UK, 2017
WP_046200993.1	TonB-dependent receptor	P. gulae	COT-052_OH2199 (dog)	Leicestershire, UK, 2012		WP_353307625.1	RagB/SusD family nutrient uptake OMP	P. gingivalis	NBRC 115149	Yokohama Tsurumi Japan, 2024
WP_235318183.1	TonB-dependent receptor	P. gulae	COT-052_OH3439	Leicestershire, UK, 2012		GAA5578372.1	hypothetical protein Pgin02_01385	P. gingivalis	NBRC 115149	Yokohama Tsurumi Japan, 2024
PVZ15243.1	TonB-linked SusC/RagA family OMP	P. loveana	DMS_28520	2018		WP_021665273.1	RagB/SusD family nutrient uptake OMP	P. gingivalis	F0570	USA, 1984
WP_243405611.1	TonB-dependent receptor	P. loveana	DMS_28520	2018		WP_373704733.1	RagB/SusD family nutrient uptake OMP	P. loveana	D-1_MAG_81 (sus scrofa)	Kunming, China, 2023
WP_349293454.1	TonB-dependent receptor	P. gingivalis	LyEC02	Luoyang, China, 2021		WP_116678418.1	RagB/SusD family nutrient uptake OMP	P. loveana	DSM 28520	2018
WIM92379.1	TonB-dependent receptor	P. gingivalis	LyEC02	Luoyang, China, 2021		WP_373775006.1	RagB/SusD family nutrient uptake OMP	P. loveana	D-34_MAG_13 (sus scrofa)	Kunming, China, 2023
WP_353307624.1	TonB-dependent receptor	P. gingivalis	NBRC115149	Yokohama Tsurumi Japan, 2024		WP_373775453.1	RagB/SusD family nutrient uptake OMP	P. loveana	D-75_MAG_21 (sus scrofa)	Kunming, China, 2023
WP_353354329.1	TonB-dependent receptor	P. gingivalis	NBRC115151	Yokohama Tsurumi Japan, 2024					D-37_MAG_2 (sus scrofa)	Kunming, China, 2023
WP_373776748.1	SusC/RagA family TonB-linked OMP	P. loveana	D-32_MAG_4 (sus scrofa)	Kunming, China, 2023		WP_373802270.1	RagB/SusD family nutrient uptake OMP	Bacteroides heparinolyticus	D-31_MAG_8 (sus scrofa)	Kunming, China, 2023
WP_373704734.1	SusC/RagA family TonB-linked OMP	P. loveana	D-1_MAG_81 (sus scrofa)	Kunming, China, 2023		WP_373811564.1	RagB/SusD family nutrient uptake OMP	P. loveana	D-60_MAG_41 (sus scrofa)	Kunming, China, 2023
WP_373775454.1	SusC/RagA family TonB-linked OMP	P. loveana	D-37_MAG_2 (sus scrofa)	Kunming, China, 2023		WP_373763853.1	RagB/SusD family nutrient uptake OMP	P. loveana	Z2-25_MAG_19 (sus scrofa)	Kunming, China, 2023
WP_373775007.1	SusC/RagA family TonB-linked OMP	P. loveana	D-34_MAG_13 (sus scrofa)	Kunming, China, 2023		WP_373827589.1	RagB/SusD family nutrient uptake OMP	Bacteroides heparinolyticus	D-90_MAG_29 (sus scrofa)	Kunming, China, 2023
WP_373802271.1	SusC/RagA family TonB-linked OMP	Bacteroides heparinolyticus	D-31_MAG_8 (sus scrofa)	Kunming, China, 2023		WP_373799434.1	RagB/SusD family nutrient uptake OMP	Bacteroides heparinolyticus	D-40_MAG_25 (sus scrofa)	Kunming, China, 2023
WP_373811565.1	SusC/RagA family TonB-linked OMP	P. loveana	D-60_MAG_41 (sus scrofa)	Kunming, China, 2023
WP_373827588.1	SusC/RagA family TonB-linked OMP, partial	Bacteroides heparinolyticus	D-90_MAG_29 (sus scrofa)	Kunming, China, 2023
WP_373816242.1	SusC/RagA family TonB-linked OMP	P. loveana	D-75_MAG_21 (sus scrofa)	Kunming, China, 2023
SU60-RagA3						SU60-RagB3
WP_077070545.1	TonB-dependent receptor	P. gingivalis	SU60	Shiga, Japan, 1997		WP_039420310.1	RagB/SusD family nutrient uptake OMP	P. gulae	COT-052 OH1451-dog	Leicestershire, UK, 2012
WP_043900908.1	TonB-dependent receptor	P. gingivalis	KCOM2804	Gwangju, Korea, 2013					COT-052 OH4119-dog	Leicestershire, UK, 2012
			KCOM2805	Gwangju, Korea, 2013					COT-052 OH3498-dog	Leicestershire, UK, 2012
			KCOM2799	Gwangju, Korea, 2013		WP_039440083.1	RagB/SusD family nutrient uptake OMP	P. gulae	DG17dxpEET_bin.16.MAG	USA, 2014
			EM3	Japan, 2012					COT-052 OH2857-dog	Leicestershire, UK, 2012
			SJD2	China, 2009		WP_077070544.1	RagB/SusD family nutrient uptake OMP	P. gingivalis	SU60	Shiga, Japan, 1997
			WW3039	London, UK, 2017		WP_021679169.1	RagB/SusD family nutrient uptake OMP	P. gingivalis	F0566	2013
			WW2881	London, UK, 2017		WP_004583829.1	RagB/SusD family nutrient uptake OMP	P. gingivalis	SJD5	China, 2009
WP_234241961.1	TonB-dependent receptor	P. gingivalis	Kyudai-4	Japan, 2012					AJW4	Buffalo, USA, 1988
WP_021679168.1	TonB-dependent receptor	P. gingivalis	F0566	2013					KCOM2804	Gwangju, Korea, 2013
WP_004583828.1	TonB-dependent receptor	P. gingivalis	WW2866	London, UK, 2017					KCOM2805	Gwangju, Korea, 2013
WP_130262617.1	TonB-dependent receptor	P. gingivalis	H3	Santiago, Chile, 2013					KCOM2796	Gwangju, Korea, 2013
WP_088475127.1	TonB-dependent receptor	P. gingivalis	SJD5	China, 2009					LyG-1	Luoyang, China, 2020
WP_099780490.1	TonB-dependent receptor	P. gingivalis	KCOM2796	Gwangju, Korea, 2013					LyG-2	Luoyang, China, 2020
WP_053443934.1	TonB-dependent receptor	P. gingivalis	AJW4	Buffalo, USA, 1988					EM3	Japan, 2012
WP_211599866.1	TonB-dependent receptor	P. gingivalis	LyG-1	Luoyang, China, 2020					Kyuidai-4	Japan, 2012
			LyG-2	Luoyang, China, 2020					SJD2	China, 2009
WP_058018639.1	TonB-dependent receptor	P. gingivalis	A7A1-28	Buffalo, USA, 1987					WW3039	London, UK, 2017
ETA26829.1	TonB-dependent receptor	P. gingivalis	SJD2	China, 2009					WW2866	London, UK, 2017
OWR77345.1	hypothetical protein SJDPG5_06425	P. gingivalis	SJD5	China, 2009		WP_097627442.1	RagB/SusD family nutrient uptake OMP	P. gingivalis	KCOM2799	Gwangju, Korea, 2013
WP_039440080.1	TonB-dependent receptor	P. gulae	/	USA, 2022 (human skin)					WW2881	London, UK, 2017
			COT-052_OH2857 (dog)	Leicestershire, UK, 2012					H3	Santiago, Chile, 2013
WP_039420312.1	TonB-dependent receptor	P. gulae	COT-052_OH1451 (dog)	Leicestershire, UK, 2012		WP_058018640.1	RagB/SusD family nutrient uptake OMP	P. gingivalis	A7A1-28	Buffalo, USA, 1987
			COT-052_OH4119 (dog)	Leicestershire, UK, 2012
			COT-052_OH3498 (dog)	Leicestershire, UK, 2012
ATCC33277-RagA4						ATCC33277-RagB4
WP_012457400.1	TonB-dependent receptor	P. gingivalis	ATCC 33277			WP_012457401.1	RagB/SusD family nutrient uptake OMP	P. gingivalis	ATCC33277
WP_309533253.1	TonB-dependent receptor	P. gingivalis	NBRC115150	Yokohama, Japan, 2024					TDC60	Japan, 2011
			DSM 20709	USA, 2023					NBRC115150	Yokohama, Japan, 2024
AAX47715.1	RagA4	P. gingivalis	ATCC33277						HG66	location unknown, 1960
WP_039417060.1	TonB-dependent receptor	P. gingivalis	HG66	location unknown, 1960					381	Boston, USA, 1975
WP_043890006.1	TonB-dependent receptor	P. gingivalis	TDC60	Japan, 2011					KCOM 3001	Gwangju, Korea, 2005
			TDC 60	Japan, 2011					TDC 60	Japan, 2011
WP_054828550.1	TonB-dependent receptor	P. gingivalis	381	Boston, USA, 1975					DSM 20709	USA, 2023
WP_077110561.1	TonB-dependent receptor	P. gingivalis	3_3	Boston, USA, 1995		WP_211604944.1	RagB/SusD family nutrient uptake OMP	P. gingivalis	GMU202011	Guangzhou, China, 2020
WP_211604943.1	TonB-dependent receptor	P. gingivalis	GMU202011	Guangzhou, China, 2020		WP_077110559.1	RagB/SusD family nutrient uptake OMP	P. gingivalis	3_3	Boston, USA, 1995
WP_021663981.1	TonB-dependent receptor	P. gingivalis	3A1	Bergen, Norway, 1994					JKG10	Japan, 2012
			F0569	USA, 1984		WP_373701312.1	RagB/SusD family nutrient uptake OMP	P. loveana	D-45_MAG_7 (sus scrofa)	Kunming, China, 2023
WP_179102489.1	TonB-dependent receptor	P. gingivalis	13_1	Khartoum, Sudan, 1994		WP_373776749.1	RagB/SusD family nutrient uptake OMP	P. loveana	D-32_MAG_4 (sus scrofa)	Kunming, China, 2023
WP_198404231.1	TonB-dependent receptor	P. gingivalis	KCOM 2803	Gwangju, Korea, 2013		WP_077492432.1	RagB/SusD family nutrient uptake OMP	P. gingivalis	13_1	Khartoum, Sudan, 1994
WP_179208627.1	TonB-dependent receptor	P. gingivalis	SJD11	China, 2009		WP_021663982.1	RagB/SusD family nutrient uptake OMP	P. gingivalis	KCOM 2803	Gwangju, Korea, 2013
WP_198404268.1	TonB-dependent receptor	P. gingivalis	KCOM 2800	Gwangju, Korea, 2013					KCOM 2800	Gwangju, Korea, 2013
WP_198405528.1	TonB-dependent receptor	P. gingivalis	KCOM 3001	Gwangju, Korea, 2005					3A1	Bergen, Norway, 1994
SJL19543.1	TonB-linked receptro protein RagA	P. gingivalis	3_3	Boston, USA, 1995					F0569	USA, 1984
WP_301557226.1	TonB-dependent receptor	P. gingivalis	yellow	Netherlands, 2011					SJD11	China, 2009
			grey	Netherlands, 2011		WP_088528928.1	RagB/SusD family nutrient uptake OMP	P. gingivalis	SJD12	China, 2009
			yellow_1	Netherlands, 2011		WP_281123312.1	RagB/SusD family nutrient uptake OMP	P. gingivalis	Bg4
			grey_1	Netherlands, 2011		WP_018965923.1	RagB/SusD family nutrient uptake OMP	P. gulae	OH3161B (dog)	Leicestershire, UK, 2012
WP_179286182.1	TonB-dependent receptor	P. gingivalis	KCOM2797	Gwangju, Korea, 2013					DSM 15663 (wolf)	Canada, 2013
WP_281123311.1	TonB-dependent receptor	P. gingivalis	Bg4			WP_088443459.1	RagB/SusD family nutrient uptake OMP	P. gingivalis	KCOM 2797	Gwangju, Korea, 2013
WP_304297370.1	TonB-dependent receptor	P. gulae	bin-135 (cat)	California, USA, 2021/2022		WP_039431148.1	RagB/SusD family nutrient uptake OMP	P. gulae	COT-052 OH2179 (dog)	Leicestershire, UK, 2012
HBW78450.1	TonB-dependent receptor	P. gingivalis	UBA8864	Queensland, USA, 2018					COT-052 OH1355 (dog)	Leicestershire, UK, 2012
BAK24625.1	receptor antigen A	P. gingivalis	TDC60	Tokyo, Japan, 2011		WP_301557227.1	RagB/SusD family nutrient uptake OMP	P. gingivalis	yellow	Netherlands, 2011
WP_179209487.1	TonB-dependent receptor	P. gingivalis	SJD12	China, 2009					grey	Netherlands, 2011
WP_234200252.1	TonB-dependent receptor	P. gingivalis	JKG10	Japan, 2012					yellow_1	Netherlands, 2011
WP_039438088.1	TonB-dependent receptor	P. gulae	COT-052_OH1355 (dog)	Leicestershire, UK, 2012					grey_1	Netherlands, 2011
OWR78007.1	collagen-binding protein	P. gingivalis	SJD11	China, 2009		WP_039444572.1	RagB/SusD family nutrient uptake OMP	P. gulae	COT-052 OH3471 (dog)	Leicestershire, UK, 2012
ATS09357.1	SusC/RagA family TonB-linked OMP	P. gingivalis	KCOM2800	Gwangju, Korea, 2013		WP_304297372.1	RagB/SusD family nutrient uptake OMP	P. gulae	bin-135 (cat)	USA, 2021/2022
ATR99136.1	SusC/RagA family TonB-linked OMP	P. gingivalis	KCOM3001	Gwangju, Korea, 2005
ATR93555.1	SusC/RagA family TonB-linked OMP	P. gingivalis	KCOM2803	Gwangju, Korea, 2013
OWP29255.1	SusC/RagA family TonB-linked OMP	P. gingivalis	KCOM2797	Gwangju, Korea, 2013
WP_033317191.1	TonB-dependent receptor	P. gulae	OH3161B (dog)	Leicestershire, UK, 2012
			DSM 15663 (wolf)	Canada, 2013
WP_039431151.1	TonB-dependent receptor	P. gulae	COT-052_OH2179 (dog)	Leicestershire, UK, 2012
			COT-052_OH3471 (dog)	Leicestershire, UK, 2012
OWR82143.1	collagen-binding protein	P. gingivalis	SJD12	China, 2009
outgroup						outgroup
MDY6147479.1	SusC/RagA family TonB-linked OMP	P. sp.	SUG3441	swine_feces_Canada_2020		MDO4672462.1	RagB/SusD family nutrient uptake OMP	Porphyromonadaceae bacterium	S17M_St_9_sub (serval)	Saarbrücken, Germany; 2022
WP_023936339.1	SusC/RagA family TonB-linked OMP	P. crevioricanis	JCM15906	Japan, 2013		GAB1250987.1	hypothetical protein Tsumi_00910	Porphyromonadaceae bacterium	13CB11C
			JCM13913	Japan, 2013		WP_023936337.1	RagB/SusD family nutrient uptake OMP	Porphyrominas crevioricanis	JCM 15906	Japan, 2013
			ATCC55563	2017					JCM 13913	Japan, 2013
			COT-253 OH2125 (dog)	Leicestershire, UK, 2012					ATCC 55563	2017
			COT-253 OH1447 (dog)	Leicestershire, UK, 2012					COT-253 OH2125 (dog)	Leicestershire, UK, 2012
			NCTC12858	2018					COT-253 OH1447 (dog)	Leicestershire, UK, 2012
MDY6121800.1	TonB-deoendent receptor	P. sp.	SUG3438	swine feces, Canada, 2020					NCTC12858	2018
WP_308554824.1	SusC/RagA family TonB-linked OMP	uncultured P. sp.	MGYG-HGUT-03837	2021		WP_315561942.1	RagB/SusD family nutrient uptake OMP	P. endodontalis	SRR15839769_bin.17_MetaWRAP_v1.3_MAG	2023
WP_296951113.1	SusC/RagA family TonB-linked OMP	P. sp. (homo sapiens)	10NH	South Africa, 2019		WP_004332068.1	RagB/SusD family nutrient uptake OMP	P. endodontalis	ATCC 35406	2009
WP_297116886.1	SusC/RagA family TonB-linked OMP	uncultured P. sp.	MGYG-HGUT_01012	2019					SRR8786260_bin.7_metaWRAP_v1.3_MAG	2022
WP_298887342.1	SusC/RagA family TonB-linked OMP	uncultured P. sp.	ERR688583_bin.46_CONCOCT_v1.1_MAG	2023					ERR9968936_bin.52_MetaWRAP_v1.3_MAG	Australia, 2014
WP_039865124.1	SusC/RagA family TonB-linked OMP	P. uenonis	60-3	USA, 2009					FDAARGOS_1506	Braunschweig, Germany
WP_304289488.1	SusC/RagA family TonB-linked OMP	P. uenonis	SRR17635472_bin.17_metaWRAP_v1.3_MAG	2022					NCTC13058	1984
WP_308593531.1	SusC/RagA family TonB-linked OMP	uncultured P. sp.	MGYG-HGUT-01209	2019		WP_315333586.1	RagB/SusD family nutrient uptake OMP	P. endodontalis	ERR10228863_bin.98_MetaWRAP_v1.3_MAG	2019
WP_300969402.1	SusC/RagA family TonB-linked OMP	P. vaginalis	Marseille-P5150	2023		WP_281676390.1	RagB/SusD family nutrient uptake OMP	P. endodontalis	ERR589472_bin.90_CONCOCT_v1.1_MAG	China
WP_304291584.1	SusC/RagA family TonB-linked OMP	P. uenonis	ERR912144_bin.107_CONCOCT_v1.1_MAG	2023		WP_315075677.1	RagB/SusD family nutrient uptake OMP	uncultured P. sp.	ERR10228831_bin.2_MetaWRAP_v1.3_MAG	Paua New Guinea, 2016
WP_311566706.1	SusC/RagA family TonB-linked OMP	P. uenonis	SRR13740644_bin.10_MetaWRAP_v1.3_MAG	2023		WP_315555565.1	RagB/SusD family nutrient uptake OMP	P. endodontalis	ERR10228829_bin.19_MetaWRAP_v1.3_MAG	Paua New Guinea, 2018
WP_308559213.1	SusC/RagA family TonB-linked OMP	uncultured P. sp.	MGYG-HGUT-01211	2019		WP_311551910.1	RagB/SusD family nutrient uptake OMP	P. endodontalis	SRR8290098_bin.17_MetaWRAP_v1.3_MAG	2023
WP_320800443.1	SusC/RagA family TonB-linked OMP	P. sp.	SUG3443	swine feces, Canada, 2020					SRR9684971_bin.12_MetaWRAP_v1.3_MAG	USA, 2014/2017
WP_293964329.1	SusC/RagA family TonB-linked OMP	uncultured P. sp.	SRR5240737_bin.38_metaWRAP_v1.3_MAG	2022					SRR5395403_bin.7_MetaWRAP_v1.3_MAG	2023
WP_297123177.1	SusC/RagA family TonB-linked OMP	uncultured P. sp.	MGYG-HGUT-00873	2019		MDY6121799.1	RagB/SusD family nutrient uptake OMP	P. sp.	SUG3438 (swine)	2020
WP_297172057.1	SusC/RagA family TonB-linked OMP	uncultured P. sp.	SRR7721865-bin.14	2021		WP_314813050.1	RagB/SusD family nutrient uptake OMP	P. endodontalis	SRR23388464_bin.18_MetaWRAP_v1.3_MAG	Hong Kong, 2022
WP_320643079.1	SusC/RagA family TonB-linked OMP	P. sp.	SUG3444	swine feces, Canada, 2020		WP_311140792.1	RagB/SusD family nutrient uptake OMP	P. endodontalis	SRR11085291_bin.5_MetaWRAP_v1.3_MAG	USA, 2012
						WP_276774590.1	RagB/SusD family nutrient uptake OMP	P. endodontalis	SRR9217394-mag-bin.3	2021
WP_373809602.1	SusC/RagA family TonB-linked OMP, partial	P. loveana	D-69_MAG_15 (sus-scrofa)	Kunming, China, 2023		WP_314825463.1	RagB/SusD family nutrient uptake OMP	P. endodontalis	SRR13061530_bin.6_MetaWRAP_v1.3_MAG	Denmark, 2018
						WP_315599110.1	RagB/SusD family nutrient uptake OMP	P. endodontalis	SRR17738126_bin.2_MetaWRAP_v1.3_MAG	USA, 2023
						WP_314939628.1	RagB/SusD family nutrient uptake OMP	P. endodontalis	ERR10228884_bin.5_MetaWRAP_v1.3_MAG	Papa New Guinea, 2018
						MCI6154922.1	RagB/SusD family nutrient uptake OMP	P. sp.	SUG530 (sus scrofa)	Canada, 2019
								Bacteroidales bacterium	SUG1850 (sus sccrofa)	Canada, 2020
								P. sp.	SUG3440 (swine)	Canada, 2020
						WP_314667556.1	RagB/SusD family nutrient uptake OMP	uncultured P. sp.	SRR15839768_bin.20_MetaWRAP_v1.3_MAG	2018
						WP_297948658.1	RagB/SusD family nutrient uptake OMP	uncultured P. sp.	ERR589728_bin.20_CONCOCT_v1.1_MAG	2023
						WP_314782524.1	RagB/SusD family nutrient uptake OMP	uncultured P. sp.	SRR23388470_bin.13_MetaWRAP_v1.3_MAG	Hong Kong, 2022
						WP_036882665.1	RagB/SusD family nutrient uptake OMP	P. gingivicanis	COT-022 OH1391 (dog)	Leicestershire, UK, 2012
						WP_025842735.1	RagB/SusD family nutrient uptake OMP	P. gingivicanis	JCM 15907	2014
						MDY6147480.1	RagB/SusD family nutrient uptake OMP	P. sp.	SUG3441 (swine)	Canada, 2020
						WP_078737482.1	RagB/SusD family nutrient uptake OMP	P. circumdentaria	ATCC 51356	Australia, 2014
									DSM 103022	2019
						WP_303086529.1	RagB/SusD family nutrient uptake OMP	P. circumdentaria	S17M_Sa_14	Saarbrücken, Germany; 2022
						KXB36874.1	hyphypothetical protein HMPREF1869_00569	Bacteroidales bacterium	KA00251	suppressed
						WP_299369370.1	RagB/SusD family nutrient uptake OMP	uncultured P. sp.	ERR209536_bin.31_CONCOCT_v1.1_MAG	Spain, 2008
						WP_297112881.1	RagB/SusD family nutrient uptake OMP	uncultured P. sp.	MGYG-HGUT-02784	USA, 2019
						WP_297162991.1	RagB/SusD family nutrient uptake OMP	uncultured P. sp.	HGM05455	Austria, 2018
						WP_302336561.1	RagB/SusD family nutrient uptake OMP	uncultured P. sp.	ERR9762686_bin.9_MetaWRAP_v1.3_MAG	Sweden, 2019
						WP_297168814.1	RagB/SusD family nutrient uptake OMP	uncultured P. sp.	HGM05456	USA, 2018
						WP_298544392.1	RagB/SusD family nutrient uptake OMP	uncultured P. sp.	ERR526035_bin.62_CONCOCT_v1.1_MAG	Denmark, 2008
						WP_296929400.1	RagB/SusD family nutrient uptake OMP	P. sp.	COPD073	Australie, 2014
						WP_297170392.1	RagB/SusD family nutrient uptake OMP	uncultured P. sp.	ERR414468-bin.35	Spain, 2021
						WP_299281379.1	RagB/SusD family nutrient uptake OMP	uncultured P. sp.	MGYG-HGUT-02205	Spain, 2021
									ERR209807_bin.28_CONCOCT_v1.1_MAG	Spain, 2008
						WP_308548893.1	RagB/SusD family nutrient uptake OMP	uncultured P. sp.	MGYG-HGUT-03790	2019
						WP_308554822.1	RagB/SusD family nutrient uptake OMP	uncultured P. sp.	MGYG-HGUT-03837	USA, 2019
						WP_304289491.1	RagB/SusD family nutrient uptake OMP	P. uenonis	SRR17635472_bin.17_metaWRAP_v1.3_MAG	USA, 2008
						WP_297116888.1	RagB/SusD family nutrient uptake OMP	uncultured P. sp.	MGYG-HGUT-01012	Bangladesh, 2019
									UMGS107	2019
						WP_302776707.1	RagB/SusD family nutrient uptake OMP	P. uenonis	ERR10149224_bin.13_MetaWRAP_v1.3_MAG	South Korea, 2020
						WP_025883884.1	RagB/SusD family nutrient uptake OMP	P. uenonis	JCM 13868	2014
									DSM 23387	USA, 1991
						WP_311566705.1	RagB/SusD family nutrient uptake OMP	P. uenonis	SRR13740644_bin.10_MetaWRAP_v1.3_MAG	USA, 2023
						WP_296951116.1	RagB/SusD family nutrient uptake OMP	P. sp.	10NH	2021
						WP_007364478.1	RagB/SusD family nutrient uptake OMP	P. uenonis	60-3	2009
						WP_297172055.1	RagB/SusD family nutrient uptake OMP	uncultured P. sp.	SRR7721865-bin.14	China, 2021
									SRR7721865_bin.73_CONCOCT_v1.1_MAG	China, 2017
						WP_304291583.1	RagB/SusD family nutrient uptake OMP	P. uenonis	ERR912144_bin.107_CONCOCT_v1.1_MAG	UK, 2010
						WP_013759815.1	RagB/SusD family nutrient uptake OMP	P. asaccharolytica	DSM 20707	2011
						WP_304286770.1	RagB/SusD family nutrient uptake OMP	P. uenonis	SRR16916875_bin.8_metaWRAP_v1.3_MAG	USA, 2004
